# Supplementary material for: Undetected post-traumatic stress disorder in secondary-care mental health services: systematic review
Source: Br J Psychiatry. 2018 Jan;212(1):11–8. doi: 10.1192/bjp.2017.8 (PMC6457163; doi:10.1192/bjp.2017.8)
Supplement: Supplementary file 1 [file S0007125017000083sup001.zip]

Archive with 5 entries (5 files):
- editedZammit et al online supplement DS1.docx
- editedZammit et al online supplement DS2.doc
- editedZammit et al online supplement DS3.docx
- editedZammit et al online supplement DS4.docx
- editedZammit et al online Tables and Fig.docx
